# Supplementary material for: Comparative Assessment of Hygroscopic Properties and Thermal Performance of Activated Carbon-Based Physical Adsorbents and Advanced Composite Adsorbents
Source: Materials (Basel). 2025 May 14;18(10):2280. doi: 10.3390/ma18102280 (PMC12112874; doi:10.3390/ma18102280)
Supplement: Supplementary file 1 [file materials-18-02280-s001.zip]

Archive with 1 entries (1 files):
- materials-3503917-supplementary.pdf
